# Supplementary material for: RiTE database: a resource database for genus-wide rice genomics and evolutionary biology
Source: BMC Genomics. 2015 Jul 22;16(1):538. doi: 10.1186/s12864-015-1762-3 (PMC4508813; doi:10.1186/s12864-015-1762-3)
Supplement: Additional file 1: Table S1–S4. — ᅟ [file 12864_2015_1762_MOESM1_ESM.xls]

## Sheet: Suppl Table 1
Order	Superfamily	Code	Description
Class I (Retrotransposons)
LTR	Copia	RLC	LTR/Copia
	Gypsy	RLG	LTR/Gypsy
	Bel–Pao	RLB	LTR/Pao
	Retrovirus	RLR	LTR/Retrovirus
	ERV	RLE	LTR/ERV
	-	RLT	TRIM
	-	RLX	Unknown LTR
DIRS	DIRS	RYD	LTR/DIRS
	Ngaro	RYN	LTR/Ngaro
	VIPER	RYV	LTR/Viper
PLE	Penelope	RPP	LINE/Penelope
LINE	R2	RIR	LINE/R2
	RTE	RIT	LINE/RTE
	Jockey/CR1	RIJ	LINE/Jockey-CR1
	L1	RIL	LINE/L1-DRE
	I	RII	LINE/I
SINE	-	RSU	SINE
	tRNA	RST	SINE/tRNA
	7SL	RSL	SINE/7SL
	5S	RSS	SINE/5S
	-	RIX	Unknown LINE
	-	RXX	Unknown Class I
Class II (DNA transposons) subclass 1
TIR	Tc1–Mariner	DTT	DNAt/Tc-Mariner
	hAT	DTA	DNAt/hAT
	Mutator	DTM	DNAt/Mutator
	Merlin	DTE	DNAt/Merlin
	Transib	DTR	DNAt/Transib
	P	DTP	DNAt/P
	PiggyBac	DTB	DNAt/PiggyBac
	PIF–Harbinger	DTH	DNAt/Harbinger
	CACTA	DTC	DNAt/En-Spm
	Sola	DTS	DNAt/Sola
	Micropon	DTN	DNAt/Micropon
Crypton	Crypton	DYC	DNAt/Crypton
	-	DTX	DNAt/Unknown
Class II (DNA transposons) subclass 2
Helitron	Helitron	DHH	Helitron
Maverick	Maverick	DMM	Maverick
	-	DXX	Unknown Class II
Non-TE repeats
Ribosomal DNA	rDNA	BRN	Ribosomal DNA
	tRNA	BTN	tRNA
Structural Repeats	Tandem repeats	SRR	Satellite/Tandem
	Centromeric repeats	SRC	Satellite/Centromeric
	Telomeric repeats	SRT	Satellite/Telomeric
	Satellite	SRS	Satellite
	Simple repeats	SSS	Satellite/Simple Repeat
	Low complexity	SSL	Satellite/Low Complexity
Unclassified	-	XXX	Unknown
Supplementary Table 1. Codes used to classify repeated sequences and TEs. Codes containing X denote ambiguous or unknown classification at the specific level.
Several new codes were introduced to the system proposed by Wicker and colleagues (Wicker 2007).

## Sheet: Suppl Table 2
Repeat Class	PReDa			RepeatExplorer
	kb	# of seq.		kb	# of seq.
LTR-Copia	5500.24	2364		3341.27	9687
LTR-Gypsy	13886	7253		14461.6	51802
Retrovirus	755.8	124		102.525	201
LINE	792.383	307		298.528	625
Other Class I	255.35	607		141.636	607
hAT	899.346	2378		363.837	1365
CACTA	1793.94	917		2623.06	8387
PIF-Harbinger	2528.77	9683		1457.64	8404
Mutator	1964.96	3870		1670.6	6493
Tc1-Mariner	2837.19	13551		1053.03	6816
Other DNAt	1650.27	6606		432.274	1290
Helitron	455.713	208		973.969	4022
Centromeric	240.303	1130		472.589	1337
Telomeric	86.512	226		23.59	82
Structural rep.	76.977	243		83.29	117
Ribos/tRNA	1059.03	1453		104.59	254
Uncl. Repeats	22.075	16		589.983	2840
Total	34804.9	50936		28194	104329
Supplementary Table 2. Composition of the PReDa and RepeatExplorer datasets. Sequences belonging to low-represented codes are grouped in more generic classes.

## Sheet: Suppl Table 3
Repeat Class	O. s. japonica		O. rufipogon		O. s. indica		O. nivara		O. glaberrima		O. barthii		O. glumaepatula
	kb	# of seq.	kb	# of seq.	kb	# of seq.	kb	# of seq.	kb	# of seq.	kb	# of seq.	kb	# of seq.
LTR-Copia	27.22	103	178.205	268	183.791	255	198.42	312	247.069	469	367.746	480	213.771	271
LTR-Gypsy	124.127	420	702.02	1296	863.605	1537	798.965	1755	629.588	1580	1560.21	2400	954.11	1513
Retrovirus	12.191	7	20.079	17	10.852	8	1.957	3	-	-	10.756	1	1.954	3
LINE	7.366	32	30.081	65	20.204	41	37.574	82	22.775	68	93.077	121	33.82	57
Other Class I	6.161	37	15.539	64	9.333	40	9.719	58	11.92	55	28.039	69	16.602	59
Tc1-Mariner	30.786	244	96.185	573	-	-	77.795	605	52.212	420	47.629	98	80.042	402
hAT	12.022	51	37.562	116	-	-	24.394	84	15.413	63	39.407	75	28.826	100
Mutator	34.429	227	135.86	403	118.513	332	133.528	488	105.079	310	152.12	263	116.678	310
PIF-Harbinger	37.898	287	119.16	579	83.969	387	102.593	699	73.044	465	98.761	174	113.054	478
CACTA	14.11	77	124.253	196	130.473	195	125.401	267	156.148	294	248.587	306	138.027	194
Other DNAt	7.024	24	5.455	15	6.625	15	13.226	68	26.113	87	230.383	551	28.569	133
Helitron	22.676	126	122.458	349	55.201	213	83.804	402	30.586	180	159.154	271	117.239	327
Centromeric	0.102	1	25.973	19	17.44	14	17.253	8	6.256	23	89.016	47	23.607	14
Telomeric	0.102	1	0.85	3	-	-	4.161	11	-	-	3.642	6	-	-
Structural rep.	1.326	1	3.227	8	2.624	4	0.259	2	4.368	8	2.373	2	2.734	1
Ribos/tRNA	1.514	5	5.394	12	8.596	15	6.154	16	20.98	78	14.594	23	8.886	8
Uncl. Repeats	1.807	9	2.031	11	2.793	6	3.864	13	1.203	14	304.478	1599	43.872	241
Total species (kb)	340.861	1652	1624.33	3994	1514.02	3062	1639.07	4873	1402.75	4114	3449.97	6486	1921.79	4111
Repeat Class	O. longistaminata		O. meridionalis		O. punctata		O. officinalis		O. brachyantha		Leersia perrieri		Total
	kb	# of seq.	kb	# of seq.	kb	# of seq.	kb	# of seq.	kb	# of seq.	kb	# of seq.	kb	# of seq.
LTR-Copia	91.872	340	107.631	117	262.997	320	1162.75	6389	114.28	150	185.52	213	3341.27	9687
LTR-Gypsy	494.912	2117	482.547	687	1186.75	1816	6230.8	35942	111.774	237	322.156	502	14461.6	51802
Retrovirus	-	-	-	-	8.611	10	35.801	151	0.324	1	-	-	102.525	201
LINE	3.222	29	3.553	11	19.703	27	11.953	47	5.934	28	9.266	17	298.528	625
Other Class I	6.331	52	4.167	12	8.822	27	18.436	120	0.703	3	5.864	11	141.636	607
Tc1-Mariner	60.735	641	5.608	24	60.034	353	475.679	3029	61.331	417	4.994	10	1053.03	6816
hAT	8.844	61	1.38	6	31.38	61	143.761	693	11.439	42	9.409	13	363.837	1365
Mutator	59.271	404	38.962	61	111.482	193	603.844	3328	32.228	134	28.604	40	1670.6	6493
PIF-Harbinger	69.684	693	15.92	66	70.983	351	516.224	3277	146.322	930	10.029	18	1457.64	8404
CACTA	73.396	288	74.481	66	307.057	431	1113.34	5915	41.236	71	76.548	87	2623.06	8387
Other DNAt	0.085	1	3.87	8	52.941	174	7.149	45	13.506	60	37.328	109	432.274	1290
Helitron	21.641	196	2.495	10	52.3	149	292.656	1754	11.201	42	2.558	3	973.969	4022
Centromeric	2.772	17	8.293	3	32.041	16	221.179	1153	28.657	22	-	-	472.589	1337
Telomeric	3.511	21	2.288	10	-	-	2.14	19	0.094	1	-	-	16.788	72
Structural rep.	0.225	2	-	-	1.182	3	6.319	35	2.648	12	62.807	49	90.092	127
Ribos/tRNA	7.163	26	2.616	7	7.437	15	2.376	18	9.156	17	9.724	14	104.59	254
Uncl. Repeats	5.631	15	1.233	3	40.127	242	85.366	476	17.975	49	79.603	162	589.983	2840
Total species (kb)	909.295	4903	755.044	1091	2253.85	4188	10929.8	62391	608.808	2216	844.41	1248	28194	104329
Supplementary Table 3. Classification of the 13 RepeatExplorer libraries in repeat classes. For every species, the total coverage and number of sequences is listed.

## Sheet: Suppl Table 4
	MULE					Pack-MULE							Autonomous MULE
Species	# of	Total	Genome	# of		# of	Total	Genome	% of	# of families			# of	Total
	elements	coverage (Mb)	coverage (%)	families		elements	coverage (Mb)	coverage (%)	total Mutator	all	>50 copies		elements	size (Mb)
O. s. ssp. japonica	10468	10.15	2.67	172		2131	3.32	0.87	20.3573	108	7		319	2.22
O. rufipogon	10504	8.2	2.4	172		1849	2.82	0.82	17.6028	101	7		101	0.57
O. s. ssp. indica	9596	8.18	2.14	168		1631	2.65	0.69	16.9967	93	6		144	0.98
O. nivara	10176	9.09	2.65	168		2101	3.34	0.97	20.6466	96	9		130	0.76
O. glaberrima	7416	5.87	2.06	162		1319	1.96	0.69	17.7859	90	7		74	0.42
O. barthii	9863	7.67	2.45	169		1540	2.38	0.76	15.6139	89	7		66	0.33
O. glumipatula	9205	8.28	2.18	169		1581	2.89	0.76	17.1754	93	7		78	0.51
O. longistaminata	5910	4.04	1.15	156		332	0.56	0.16	5.6176	54	1		24	0.14
O. meridionalis	7316	7.56	2.21	162		1493	2.54	0.74	20.4073	86	7		76	0.51
O. punctata	6720	5.76	1.44	147		737	1.28	0.32	10.9673	65	3		87	0.5
O. brachyantha	4963	2.57	1	104		280	0.49	0.19	5.64175	40	1		25	0.18
Leersia perrieri	3541	2.38	0.88	115		188	0.36	0.13	5.30923	47	0		16	0.09
Total	95678	79.75		1864		15182	24.59			962	62		1140	7.21
Supplementary Table 4. Type and abundance of MULE elements in the 12 genomes. The main genomic features of MULE, Pack-MULE, and autonomous elements are described.
